# Supplementary material for: Vaccination with Prion Peptide-Displaying Polyomavirus-Like Particles Prolongs Incubation Time in Scrapie-Infected Mice
Source: Viruses. 2021 Apr 30;13(5):811. doi: 10.3390/v13050811 (PMC8147134; doi:10.3390/v13050811)
Supplement: Supplementary file 1 [file viruses-13-00811-s001.zip]

Archive with 1 entries (1 files):
- viruses-1182781-supplementary.pdf
